# Supplementary material for: From the Lab to the Field: Long-Distance Transport of Sterile Aedes Mosquitoes
Source: Insects. 2023 Feb 18;14(2):207. doi: 10.3390/insects14020207 (PMC9967802; doi:10.3390/insects14020207)
Supplement: Supplementary file 1 [file insects-14-00207-s001.zip]

Archive with 3 entries (3 files):
- Supplementary File S1_Detailed protocol for packing and shipping sterile male Aedes mosquitoes.pdf
- Supplementary File S2.tif
- Supplementary Table S1.xlsx
